# Supplementary material for: Congruence between preferred and actual place of death and its association with quality of death and dying in advanced cancer patients: A nationwide survey in Japan
Source: PLoS One. 2025 Jul 7;20(7):e0320541. doi: 10.1371/journal.pone.0320541 (PMC12233252; doi:10.1371/journal.pone.0320541)
Supplement: S1 Table — GDI: Good Death Inventory. (XLSX) [file pone.0320541.s004.xlsx]

## Sheet: Sheet1
S1 Table. GDI Scores for Congruence between Patients' Preferred and Actual Place of Death Across Groups.
	Achieved		Not-achieved		No preference		Preference unkown
	Average	SD	Average	SD	Average	SD	Average	SD	ANOVA	Achieved vs Not achieved	Achieved vs No preference	Achieved vs Preference unkown
GDI	48.8324	10.1114	43.9515	9.48133	46.0613	9.35521	43.4638	1.29461	p＜0.001	p＜0.001	p＜0.001	p＜0.001
Physical ond psychological comfort	5.25133	1.3686	4.94522	1.47245	5.17772	1.45165	5.00043	1.46335	p＜0.001	p＜0.001	0.67	p＜0.001
Dying in a favorite place	5.73206	1.25213	4.13785	1.6488	4.77859	1.45405	4.46228	1.45744	p＜0.001	p＜0.001	p＜0.001	p＜0.001
Maintaining hope and pleasure	4.62899	1.577	3.88983	1.63199	4.189	1.61087	3.95141	1.57913	p＜0.001	p＜0.001	p＜0.001	p＜0.001
Good relationship with medical staff	5.79576	1.13951	5.31058	1.32623	5.37831	1.26032	5.34882	1.25208	p＜0.001	p＜0.001	p＜0.001	p＜0.001
Not being a burden to others	3.46019	1.59885	3.46678	1.56896	3.82057	1.65019	3.61077	1.47516	p＜0.001	0.997	p＜0.001	0.015
Good relationship with family	5.26313	1.36428	4.78121	1.45466	4.8801	1.43614	4.59842	1.29461	p＜0.001	p＜0.001	p＜0.001	p＜0.001
Independence	3.38638	1.92287	2.9053	1.85059	2.78095	1.78688	2.76687	1.83341	p＜0.001	p＜0.001	p＜0.001	p＜0.001
Environmental comfort	5.62823	1.13337	5.08297	1.33784	5.35561	1.29963	5.20611	1.29461	p＜0.001	p＜0.001	p＜0.001	p＜0.001
Being respected as an individual	6.09193	0.917726	5.8513	1.07102	5.90238	1.06697	5.8564	1.04902	p＜0.001	p＜0.001	p＜0.001	p＜0.001
Life completion	4.88955	1.75008	4.40884	1.81567	4.52899	1.83268	4.35538	1.73174	p＜0.001	p＜0.001	p＜0.001	p＜0.001
GDI: Good Death Inventory
